# Supplementary material for: Potato Cyst Nematodes: Geographical Distribution, Phylogenetic Relationships and Integrated Pest Management Outcomes in Portugal
Source: Front Plant Sci. 2020 Dec 17;11:606178. doi: 10.3389/fpls.2020.606178 (PMC7773931; doi:10.3389/fpls.2020.606178)
Supplement: Supplementary Table 1 — Sequence percentage of similarity. [file Table_1.XLSX]

## Sheet: % identity
Percentage of similarity (%)			MN475961	MK791518	MN475963	MT251892	MK791517	MK791521	MN475964	MT251890	MN475965	MT251891	MK791519	LC096097	MN475962	MN475966	MK791520	MN508956	FJ667946	MK791261	MN493788	MK791262	EU855120	MT251883	MN493787	MN493791	MN493789	MK791264	MN493792	MT251880	MK791262	MT251881	MN493786	MT251885	MK791266	MK791269	MK791265	MN493790	MT251884	MT251882	MT256387	MN512244	AY090884	AY090882	AY090883	EU855121	AB207273
Globodera pallida	MN475961	1		99.31	98.97	99.31	99.43	99.43	99.54	99.54	99.54	99.54	99.54	99.43	99.43	99.43	99.54	96.1	96.1	95.07	96.21	95.06	95.63	95.3	95.65	95.3	95.64	95.75	95.98	95.65	96.09	96.33	95.64	95.99	95.98	96.1	95.98	96.1	96	96.32	90.6	90.49	90.15	90.03	89.92	91.16	91.07
	MK791518	2	99.31		99.2	99.54	99.66	99.66	99.77	99.77	99.77	99.77	99.77	99.66	99.66	99.66	99.77	96.33	96.33	95.3	96.44	95.29	95.86	95.53	95.88	95.53	95.87	95.98	96.21	95.88	96.32	96.56	95.87	96.22	96.21	96.33	96.21	96.33	96.22	96.55	90.94	90.83	90.49	90.37	90.26	91.5	91.41
	MN475963	3	98.97	99.2		99.2	99.43	99.43	99.43	99.43	99.43	99.43	99.43	99.31	99.31	99.31	99.43	96.22	96.22	95.19	96.33	95.18	95.75	95.42	95.99	95.42	95.76	95.87	96.1	95.77	96.21	96.44	95.99	96.11	96.1	96.22	96.1	96.22	96.11	96.44	90.5	90.38	90.05	89.93	89.82	91.05	90.97
	MT251892	4	99.31	99.54	99.2		99.66	99.66	99.77	99.77	99.77	99.77	99.77	99.89	99.66	99.66	99.89	96.33	96.33	95.3	96.44	95.3	95.87	95.54	95.88	95.53	95.88	95.99	96.22	95.88	96.33	96.56	95.88	96.22	96.22	96.33	96.22	96.33	96.23	96.56	91.06	90.95	90.61	90.5	90.38	91.39	91.31
	MK791517	5	99.43	99.66	99.43	99.66		100	99.89	99.89	99.89	99.89	99.89	99.77	99.77	99.77	99.89	96.44	96.44	95.41	96.55	95.41	95.98	95.65	95.99	95.64	95.99	96.1	96.33	95.99	96.44	96.67	96.1	96.33	96.33	96.44	96.33	96.44	96.34	96.67	90.94	90.83	90.49	90.37	90.26	91.5	91.41
	MK791521	6	99.43	99.66	99.43	99.66	100		99.89	99.89	99.89	99.89	99.89	99.77	99.77	99.77	99.89	96.44	96.44	95.41	96.55	95.41	95.98	95.65	95.99	95.64	95.99	96.1	96.33	95.99	96.44	96.67	96.1	96.33	96.33	96.44	96.33	96.44	96.34	96.67	90.94	90.83	90.49	90.37	90.26	91.5	91.41
	MN475964	7	99.54	99.77	99.43	99.77	99.89	99.89		100	100	100	100	99.89	99.89	99.89	100	96.56	96.56	95.53	96.67	95.52	96.09	95.76	96.11	95.76	96.1	96.21	96.44	96.11	96.55	96.79	96.1	96.44	96.44	96.56	96.44	96.56	96.45	96.78	91.05	90.94	90.6	90.49	90.37	91.61	91.53
	MT251890	8	99.54	99.77	99.43	99.77	99.89	99.89	100		100	100	100	99.89	99.89	99.89	100	96.56	96.56	95.53	96.67	95.52	96.09	95.76	96.11	95.76	96.1	96.21	96.44	96.11	96.55	96.79	96.1	96.44	96.44	96.56	96.44	96.56	96.45	96.78	91.05	90.94	90.6	90.49	90.37	91.61	91.53
	MN475965	9	99.54	99.77	99.43	99.77	99.89	99.89	100	100		100	100	99.89	99.89	99.89	100	96.56	96.56	95.53	96.67	95.52	96.09	95.76	96.11	95.76	96.1	96.21	96.44	96.11	96.55	96.79	96.1	96.44	96.44	96.56	96.44	96.56	96.45	96.78	91.05	90.94	90.6	90.49	90.37	91.61	91.53
	MT251891	10	99.54	99.77	99.43	99.77	99.89	99.89	100	100	100		100	99.89	99.89	99.89	100	96.56	96.56	95.53	96.67	95.52	96.09	95.76	96.11	95.76	96.1	96.21	96.44	96.11	96.55	96.79	96.1	96.44	96.44	96.56	96.44	96.56	96.45	96.78	91.05	90.94	90.6	90.49	90.37	91.61	91.53
	MK791519	11	99.54	99.77	99.43	99.77	99.89	99.89	100	100	100	100		99.89	99.89	99.89	100	96.56	96.56	95.53	96.67	95.52	96.09	95.76	96.11	95.76	96.1	96.21	96.44	96.11	96.55	96.79	96.1	96.44	96.44	96.56	96.44	96.56	96.45	96.78	91.05	90.94	90.6	90.49	90.37	91.61	91.53
	LC096097	12	99.43	99.66	99.31	99.89	99.77	99.77	99.89	99.89	99.89	99.89	99.89		99.77	99.77	100	96.44	96.44	95.41	96.55	95.41	95.98	95.65	95.99	95.64	95.99	96.1	96.33	95.99	96.44	96.67	95.99	96.33	96.33	96.44	96.33	96.44	96.34	96.67	91.17	91.05	90.71	90.6	90.49	91.5	91.41
	MN475962	13	99.43	99.66	99.31	99.66	99.77	99.77	99.89	99.89	99.89	99.89	99.89	99.77		99.77	99.89	96.44	96.44	95.42	96.56	95.41	95.98	95.65	96	95.65	96.1	96.1	96.33	96	96.44	96.67	95.99	96.33	96.33	96.44	96.33	96.44	96.34	96.67	90.95	90.84	90.5	90.38	90.27	91.51	91.42
	MN475966	14	99.43	99.66	99.31	99.66	99.77	99.77	99.89	99.89	99.89	99.89	99.89	99.77	99.77		99.89	96.44	96.44	95.42	96.56	95.41	95.98	95.65	96	95.65	95.99	96.1	96.33	96	96.44	96.67	95.99	96.33	96.33	96.44	96.33	96.44	96.34	96.67	90.95	90.84	90.5	90.38	90.27	91.51	91.42
	MK791520	15	99.54	99.77	99.43	99.89	99.89	99.89	100	100	100	100	100	100	99.89	99.89		96.56	96.56	95.53	96.67	95.52	96.09	95.76	96.11	95.76	96.1	96.21	96.44	96.11	96.55	96.79	96.1	96.44	96.44	96.56	96.44	96.56	96.45	96.78	91.17	91.05	90.71	90.6	90.49	91.61	91.53
Globodera tabacum	MN508956	16	96.1	96.33	96.22	96.33	96.44	96.44	96.56	96.56	96.56	96.56	96.56	96.44	96.44	96.44	96.56		100	96.33	97.01	96.56	97.13	96.57	97.14	96.79	97.14	97.25	97.48	96.91	97.59	97.71	97.14	97.48	97.48	97.59	97.48	97.59	97.49	97.82	90.16	89.93	89.59	89.48	89.37	90.83	90.63
	FJ667946	17	96.1	96.33	96.22	96.33	96.44	96.44	96.56	96.56	96.56	96.56	96.56	96.44	96.44	96.44	96.56	100		96.33	97.01	96.56	97.13	96.57	97.14	96.79	97.14	97.25	97.48	96.91	97.59	97.71	97.14	97.48	97.48	97.59	97.48	97.59	97.49	97.82	90.16	89.93	89.59	89.48	89.37	90.83	90.63
Globodera rostochiensis	MK791261	18	95.07	95.3	95.19	95.3	95.41	95.41	95.53	95.53	95.53	95.53	95.53	95.41	95.42	95.42	95.53	96.33	96.33		97.36	97.93	97.24	97.13	97.59	97.24	98.28	97.7	97.93	97.48	98.05	98.51	97.82	97.93	97.93	97.82	97.93	98.05	97.71	98.05	89.38	89.15	88.81	88.7	88.59	90.27	90.08
	MN493788	19	96.21	96.44	96.33	96.44	96.55	96.55	96.67	96.67	96.67	96.67	96.67	96.55	96.56	96.56	96.67	97.01	97.01	97.36		97.58	97.81	97.7	98.05	97.7	98.05	98.16	98.39	97.93	98.62	98.62	98.05	98.39	98.39	98.62	98.39	98.5	98.39	98.73	90.15	89.92	89.58	89.47	89.35	90.93	90.73
	MK791262	20	95.06	95.29	95.18	95.3	95.41	95.41	95.52	95.52	95.52	95.52	95.52	95.41	95.41	95.41	95.52	96.56	96.56	97.93	97.58		97.58	97.24	97.82	97.59	98.74	98.27	98.5	97.59	98.5	98.39	98.05	98.16	98.16	98.05	98.16	98.27	97.94	98.27	89.48	89.25	88.91	88.8	88.69	90.26	90.07
	EU855120	21	95.63	95.86	95.75	95.87	95.98	95.98	96.09	96.09	96.09	96.09	96.09	95.98	95.98	95.98	96.09	97.13	97.13	97.24	97.81	97.58		97.59	97.93	97.59	97.93	98.96	98.96	97.7	98.39	98.5	97.93	98.28	98.27	98.39	98.27	98.39	98.28	98.62	90.03	89.81	89.47	89.35	89.24	91.27	91.07
	MT251883	22	95.3	95.53	95.42	95.54	95.65	95.65	95.76	95.76	95.76	95.76	95.76	95.65	95.65	95.65	95.76	96.57	96.57	97.13	97.7	97.24	97.59		97.82	97.71	97.82	98.16	98.39	98.51	98.28	98.39	98.05	98.39	98.39	98.74	98.39	98.51	98.17	98.51	89.73	89.5	89.16	89.05	88.94	90.4	90.2
	MN493787	23	95.65	95.88	95.99	95.88	95.99	95.99	96.11	96.11	96.11	96.11	96.11	95.99	96	96	96.11	97.14	97.14	97.59	98.05	97.82	97.93	97.82		98.28	98.62	98.51	98.74	97.94	98.62	98.97	98.85	98.97	98.97	98.62	98.97	99.08	98.51	99.08	89.95	89.73	89.39	89.28	89.16	90.85	90.65
	MN493791	24	95.3	95.53	95.42	95.53	95.64	95.64	95.76	95.76	95.76	95.76	95.76	95.64	95.65	95.65	95.76	96.79	96.79	97.24	97.7	97.59	97.59	97.71	98.28		98.16	98.16	98.39	97.82	98.74	98.62	98.74	98.85	99.08	98.51	99.08	99.2	98.4	98.97	89.72	89.49	89.15	89.04	88.93	90.61	90.42
	MN493789	25	95.64	95.87	95.76	95.88	95.99	95.99	96.1	96.1	96.1	96.1	96.1	95.99	96.1	95.99	96.1	97.14	97.14	98.28	98.05	98.74	97.93	97.82	98.62	98.16		98.51	98.74	97.94	98.62	98.97	98.85	98.74	98.74	98.62	98.74	98.85	98.51	98.85	89.94	89.72	89.38	89.27	89.15	90.84	90.64
	MK791264	26	95.75	95.98	95.87	95.99	96.1	96.1	96.21	96.21	96.21	96.21	96.21	96.1	96.1	96.1	96.21	97.25	97.25	97.7	98.16	98.27	98.96	98.16	98.51	98.16	98.51		99.77	98.05	98.85	99.08	98.51	98.85	98.85	98.74	98.85	98.96	98.63	98.96	90.05	89.82	89.48	89.37	89.25	90.94	90.74
	MN493792	27	95.98	96.21	96.1	96.22	96.33	96.33	96.44	96.44	96.44	96.44	96.44	96.33	96.33	96.33	96.44	97.48	97.48	97.93	98.39	98.5	98.96	98.39	98.74	98.39	98.74	99.77		98.28	99.08	99.31	98.74	99.08	99.08	98.97	99.08	99.19	98.85	99.19	90.27	90.05	89.71	89.59	89.48	91.17	90.97
	MT251880	28	95.65	95.88	95.77	95.88	95.99	95.99	96.11	96.11	96.11	96.11	96.11	95.99	96	96	96.11	96.91	96.91	97.48	97.93	97.59	97.7	98.51	97.94	97.82	97.94	98.05	98.28		98.62	98.51	98.17	98.51	98.51	99.08	98.51	98.62	98.51	98.85	90.17	89.94	89.6	89.49	89.38	90.84	90.64
	MK791262	29	96.09	96.32	96.21	96.33	96.44	96.44	96.55	96.55	96.55	96.55	96.55	96.44	96.44	96.44	96.55	97.59	97.59	98.05	98.62	98.5	98.39	98.28	98.62	98.74	98.62	98.85	99.08	98.62		99.19	99.08	99.2	99.42	99.31	99.42	99.54	99.2	99.54	90.49	90.26	89.92	89.81	89.69	91.38	91.19
	MT251881	30	96.33	96.56	96.44	96.56	96.67	96.67	96.79	96.79	96.79	96.79	96.79	96.67	96.67	96.67	96.79	97.71	97.71	98.51	98.62	98.39	98.5	98.39	98.97	98.62	98.97	99.08	99.31	98.51	99.19		98.97	99.31	99.31	99.2	99.31	99.42	99.08	99.42	90.61	90.38	90.05	89.93	89.82	91.51	91.31
	MN493786	31	95.64	95.87	95.99	95.88	96.1	96.1	96.1	96.1	96.1	96.1	96.1	95.99	95.99	95.99	96.1	97.14	97.14	97.82	98.05	98.05	97.93	98.05	98.85	98.74	98.85	98.51	98.74	98.17	99.08	98.97		99.2	99.43	98.85	99.43	99.54	98.74	99.31	90.06	89.83	89.49	89.38	89.27	90.95	90.76
	MT251885	32	95.99	96.22	96.11	96.22	96.33	96.33	96.44	96.44	96.44	96.44	96.44	96.33	96.33	96.33	96.44	97.48	97.48	97.93	98.39	98.16	98.28	98.39	98.97	98.85	98.74	98.85	99.08	98.51	99.2	99.31	99.2		99.54	99.2	99.54	99.66	99.08	99.66	90.4	90.17	89.83	89.72	89.6	91.29	91.09
	MK791266	33	95.98	96.21	96.1	96.22	96.33	96.33	96.44	96.44	96.44	96.44	96.44	96.33	96.33	96.33	96.44	97.48	97.48	97.93	98.39	98.16	98.27	98.39	98.97	99.08	98.74	98.85	99.08	98.51	99.42	99.31	99.43	99.54		99.2	99.77	99.88	99.08	99.65	90.38	90.16	89.82	89.71	89.59	91.28	91.08
	MK791269	34	96.1	96.33	96.22	96.33	96.44	96.44	96.56	96.56	96.56	96.56	96.56	96.44	96.44	96.44	96.56	97.59	97.59	97.82	98.62	98.05	98.39	98.74	98.62	98.51	98.62	98.74	98.97	99.08	99.31	99.2	98.85	99.2	99.2		99.2	99.31	99.2	99.54	90.72	90.5	90.16	90.05	89.93	91.39	91.2
	MK791265	35	95.98	96.21	96.1	96.22	96.33	96.33	96.44	96.44	96.44	96.44	96.44	96.33	96.33	96.33	96.44	97.48	97.48	97.93	98.39	98.16	98.27	98.39	98.97	99.08	98.74	98.85	99.08	98.51	99.42	99.31	99.43	99.54	99.77	99.2		99.88	99.08	99.65	90.38	90.16	89.82	89.71	89.59	91.28	91.08
	MN493790	36	96.1	96.33	96.22	96.33	96.44	96.44	96.56	96.56	96.56	96.56	96.56	96.44	96.44	96.44	96.56	97.59	97.59	98.05	98.5	98.27	98.39	98.51	99.08	99.2	98.85	98.96	99.19	98.62	99.54	99.42	99.54	99.66	99.88	99.31	99.88		99.2	99.77	90.5	90.27	89.93	89.82	89.71	91.39	91.2
	MT251884	37	96	96.22	96.11	96.23	96.34	96.34	96.45	96.45	96.45	96.45	96.45	96.34	96.34	96.34	96.45	97.49	97.49	97.71	98.39	97.94	98.28	98.17	98.51	98.4	98.51	98.63	98.85	98.51	99.2	99.08	98.74	99.08	99.08	99.2	99.08	99.2		99.43	90.42	90.19	89.85	89.74	89.63	91.31	91.33
	MT251882	38	96.32	96.55	96.44	96.56	96.67	96.67	96.78	96.78	96.78	96.78	96.78	96.67	96.67	96.67	96.78	97.82	97.82	98.05	98.73	98.27	98.62	98.51	99.08	98.97	98.85	98.96	99.19	98.85	99.54	99.42	99.31	99.66	99.65	99.54	99.65	99.77	99.43		90.71	90.49	90.15	90.03	89.92	91.61	91.41
Globodera sp.	MT256387	39	90.6	90.94	90.5	91.06	90.94	90.94	91.05	91.05	91.05	91.05	91.05	91.17	90.95	90.95	91.17	90.16	90.16	89.38	90.15	89.48	90.03	89.73	89.95	89.72	89.94	90.05	90.27	90.17	90.49	90.61	90.06	90.4	90.38	90.72	90.38	90.5	90.42	90.71		99.77	99.21	99.09	98.98	95.92	95.81
	MN512244	40	90.49	90.83	90.38	90.95	90.83	90.83	90.94	90.94	90.94	90.94	90.94	91.05	90.84	90.84	91.05	89.93	89.93	89.15	89.92	89.25	89.81	89.5	89.73	89.49	89.72	89.82	90.05	89.94	90.26	90.38	89.83	90.17	90.16	90.5	90.16	90.27	90.19	90.49	99.77		99.55	99.21	99.32	95.69	95.59
	AY090884	41	90.15	90.49	90.05	90.61	90.49	90.49	90.6	90.6	90.6	90.6	90.6	90.71	90.5	90.5	90.71	89.59	89.59	88.81	89.58	88.91	89.47	89.16	89.39	89.15	89.38	89.48	89.71	89.6	89.92	90.05	89.49	89.83	89.82	90.16	89.82	89.93	89.85	90.15	99.21	99.55		99.66	99.77	95.35	95.25
	AY090882	42	90.03	90.37	89.93	90.5	90.37	90.37	90.49	90.49	90.49	90.49	90.49	90.6	90.38	90.38	90.6	89.48	89.48	88.7	89.47	88.8	89.35	89.05	89.28	89.04	89.27	89.37	89.59	89.49	89.81	89.93	89.38	89.72	89.71	90.05	89.71	89.82	89.74	90.03	99.09	99.21	99.66		99.89	95.24	95.14
	AY090883	43	89.92	90.26	89.82	90.38	90.26	90.26	90.37	90.37	90.37	90.37	90.37	90.49	90.27	90.27	90.49	89.37	89.37	88.59	89.35	88.69	89.24	88.94	89.16	88.93	89.15	89.25	89.48	89.38	89.69	89.82	89.27	89.6	89.59	89.93	89.59	89.71	89.63	89.92	98.98	99.32	99.77	99.89		95.12	95.02
Globodera artemisiae	EU855121	44	91.16	91.5	91.05	91.39	91.5	91.5	91.61	91.61	91.61	91.61	91.61	91.5	91.51	91.51	91.61	90.83	90.83	90.27	90.93	90.26	91.27	90.4	90.85	90.61	90.84	90.94	91.17	90.84	91.38	91.51	90.95	91.29	91.28	91.39	91.28	91.39	91.31	91.61	95.92	95.69	95.35	95.24	95.12		99.21
Globodera hypolysi	AB207273	45	91.07	91.41	90.97	91.31	91.41	91.41	91.53	91.53	91.53	91.53	91.53	91.41	91.42	91.42	91.53	90.63	90.63	90.08	90.73	90.07	91.07	90.2	90.65	90.42	90.64	90.74	90.97	90.64	91.19	91.31	90.76	91.09	91.08	91.2	91.08	91.2	91.33	91.41	95.81	95.59	95.25	95.14	95.02	99.21
